# Supplementary material for: Genome of Ca. Pandoraea novymonadis, an Endosymbiotic Bacterium of the Trypanosomatid Novymonas esmeraldas
Source: Front Microbiol. 2017 Oct 4;8:1940. doi: 10.3389/fmicb.2017.01940 (PMC5632650; doi:10.3389/fmicb.2017.01940)
Supplement: TABLE S1 — Genomic characteristics of species used in analyses. [file Table_1.XLSX]

## Sheet: Suppl. table 1
Species name	Strain	Lifestyle	Genome size, Mb	Number of protein-coding genes	Number of tRNA genes	Number of pseudogenes	Pseudogene/gene ratio	Average gene length, nt	Average length of intergenic regions, nt	GC content, %	Analysis of orthogroups	Synteny analysis	Phylogenomic analysis	Analysis of metabolism	Search for pseudogenes	Source	Download date
Cupriavidus basilensis	4G11	free-living	8.42	7276	70	103	0.0141561	963.65	175.83	65.02	+	-	+	+	+	NCBI Genome DB	12.12.2016
Burkholderia cepacia	ATCC 25416	phytopathogenic, opportunistic pathogens in immunocompromised patients	7.92	7465	69	90	0.0120563	958.57	173.72	66.6	+	-	+	+	+	NCBI Genome DB	12.12.2016
Pandoraeasp.	B-6	free-living	5.04	4181	56	361	0.086343	947.83	fragmented assembly	63.5	+	-	+	-	-	NCBI Genome DB	12.12.2016
Pandoraeasp.	SD6-2	free-living	5.77	4966	67	123	0.0247684	960.97	fragmented assembly	62.5	+	-	+	-	-	NCBI Genome DB	12.12.2016
Pandoraeasp.	E26	free-living	5.48	4653	57	186	0.0399742	969.87	fragmented assembly	64.7	+	-	+	-	-	NCBI Genome DB	12.12.2016
Pandoraeasp.	ISTKB	free-living	6.37	5342	54	153	0.028641	992.04	fragmented assembly	63.2	+	-	+	-	-	NCBI Genome DB	12.12.2016
Pandoraea pnomenusa	DSM 16536	free-living, opportunistic pathogens in patients with cystic fibrosis	5.39	4613	65	116	0.0251463	965.01	180.43	64.9	+	+	+	+	+	NCBI Genome DB	12.12.2016
Pandoraea norimbergensis	DSM 11628	free-living	6.17	5180	65	98	0.0189189	993.67	165.9	63.1	+	+	+	+	+	NCBI Genome DB	12.12.2016
Pandoraea faecigallinarum	DSM 23572	free-living	5.73	4772	66	142	0.0297569	965.12	194.49	63.45	+	+	+	+	+	NCBI Genome DB	12.12.2016
Pandoraea apista	DSM 16535	free-living, opportunistic pathogens in patients with cystic fibrosis	5.57	4798	59	116	0.0241767	971.39	177.39	62.63	+	+	+	+	+	NCBI Genome DB	12.12.2016
Pandoraea thiooxydans	DSM 25325	free-living	4.46	3960	49	76	0.0191919	968.21	129.18	63.2	+	+	+	+	+	NCBI Genome DB	12.12.2016
Pandoraea oxalativorans	DSM 23570	free-living	6.5	4890	66	244	0.0498978	959.81	224.49	63.07	+	+	+	+	+	NCBI Genome DB	12.12.2016
Pandoraea vervacti	NS15	free-living	5.74	4735	65	108	0.0228089	989.21	179.66	63.58	+	+	+	+	+	NCBI Genome DB	12.12.2016
Pandoraea pulmonicola	DSM 16583	free-living, opportunistic pathogens in patients with cystic fibrosis	5.87	4807	75	90	0.0187227	987.58	188.13	64.3	+	+	+	+	+	NCBI Genome DB	12.12.2016
Pandoraea sputorum	DSM 21091	free-living, opportunistic pathogens in patients with cystic fibrosis	5.74	4850	65	100	0.0206186	986.18	166.05	62.8	+	+	+	+	+	NCBI Genome DB	12.12.2016
Ca.Pandoraea novymonadis	E262-ES	endosymbiotic	1.16	968	43	13	0.0134298	925.82	212.59	43.8	+	+	+	+	-	current study	-
Polynucleobacter asymbioticus	QLW-P1DMWA-1	free-living	2.16	2115	38	3	0.00141844	931.82	67.86	44.8	+	+	-	+	-	NCBI Genome DB	12.12.2016
Polynucleobacter necessarius	STIR1	endosymbiotic	1.56	1401	37	269	0.192006	827.05	254.29	45.6	+	+	-	+	-	NCBI Genome DB	12.12.2016
Ca.Kinetoplastibacterium crithidii	TCC036E	endosymbiotic	0.822	723	44	4	0.0055325	966.37	92.22	31	+	-	-	+	-	NCBI Genome DB	12.12.2016
Ca.Kinetoplastibacterium blastocrithidii		endosymbiotic	0.822	723	43	2	0.00276625	960.37	97.38	32.5	+	-	-	+	-	NCBI Genome DB	12.12.2016
Ca.Kinetoplastibacterium galatii	TCC219	endosymbiotic	0.822	705	43	19	0.0269504	970.49	114.95	32.4	+	-	-	+	-	NCBI Genome DB	12.12.2016
Ca.Kinetoplastibacterium oncopeltii	TCC290E	endosymbiotic	0.81	690	43	7	0.0101449	968.76	122.51	31.2	+	-	-	+	-	NCBI Genome DB	12.12.2016
Ca.Kinetoplastibacterium desouzaii	TCC079E	endosymbiotic	0.83	732	43	5	0.0068306	963.71	98.32	30.2	+	-	-	+	-	NCBI Genome DB	12.12.2016

## Sheet: Suppl. table 2
Summary statistics for pairwise synteny analysis of Ca. P. novymonadis with several other Pandoraea spp.
Species	# Seqs	Total seq size, kb	# genes	% of sequence covered by genes	# of anchors	% of anchors in blocks	% of anchors annotated	% of coverage by anchors	# of blocks	# of inverted blocks	% of genes within synteny blocks
Ca.Pandoraea novymonadis	6	1157	1015	81	860	62	99	80	19	10	78
Pandoraea apista	2	5571	5057	86	860	62	100	18	19	10	27
Ca.Pandoraea novymonadis	6	1157	1015	81	851	69	99	79	24	15	86
Pandoraea faecigallinarum	3	5732	5085	85	851	69	99	17	24	15	31
Ca.Pandoraea novymonadis	6	1157	1015	81	868	63	99	80	20	8	80
Pandoraea norimbergensis	1	6167	5416	87	868	63	99	16	20	8	25
Ca.Pandoraea novymonadis	6	1157	1015	81	791	68	99	78	21	11	78
Pandoraea oxalativorans	1	5630	4971	86	791	68	100	16	21	11	26
Ca.Pandoraea novymonadis	6	1157	1015	81	783	67	99	79	20	8	79
Pandoraea pnomenusa	1	5389	4821	86	783	67	100	17	20	8	27
Ca.Pandoraea novymonadis	6	1157	1015	81	786	68	99	79	20	12	80
Pandoraea pulmonicola	1	5867	5080	85	786	68	100	16	20	12	27
Ca.Pandoraea novymonadis	6	1157	1015	81	787	67	99	79	20	9	79
Pandoraea sputorum	1	5743	5084	87	787	67	100	16	20	9	27
Ca.Pandoraea novymonadis	6	1157	1015	81	737	67	99	74	23	9	78
Pandoraea thiooxydans	1	4464	4144	89	737	67	100	19	23	9	32
Ca.Pandoraea novymonadis	6	1157	1015	81	786	69	99	79	21	11	79
Pandoraea vervacti	2	5736	5015	86	786	69	100	16	21	11	25

## Sheet: Suppl. table 3
Ca.P. novymonadis-specific proteins and their putative annotations inferred using HHpred.
ID	length	Best hit ID*	Best hit description	Probability of template to be a true positive	E-value	P-value	Score	% Identity	sequence
BZL35_00021	68	PF08988	T3SS_needle_E: Type III secretion system, cytoplasmic E component of needle; InterPro: Members of this family are found exclusively in type III secretion apparatus gene clusters in bacteria. Those bacteria with a protein from this family tend to target animal cells, as does Yersinia pestis. This protein is small (about 70 amino acids) and not well characterised.; GO: 0009405 pathogenesis	84.79	0.99	6.3e-05	24.4	26	MIGKHLESIVQNIEIEKILEKGSVLNNRKQVARLYDAITSAIALGDILNQLAEKYPKKNRIVCEHFLN
BZL35_00029	44	PF13581	HATPase_c_2: Histidine kinase-like ATPase domain; InterPro: This domain is found in several ATP-binding proteins, including: histidine kinase, DNA gyrase B, topoisomerases, heat shock protein HSP90 , phytochrome-like ATPases and DNA mismatch repair proteins. The fold of this domain consists of two layers, alpha/beta, which contains an 8-stranded mixed beta-sheet.	61	0.93	6e-05	22.2	27	MGLVTCFLWIEYAYWVGAEGNCIVLVKGDSTDGAGCVLLYFFVI
BZL35_00032	56	PF06645	SPC12: Microsomal signal peptidase 12 kDa subunit	87.5	0.073	4.7e-06	28.4	38	MAENYDFYNAHNIHWRPQKFEKIDVKINLIFTSKKSVSIFNQSKQIKLHPSEKMKN
BZL35_00058	63								MYDSEINTDRKIYFLSGIYSTSSMHREKLFGNNMPGELTKSLQAYRCEFQTPSIHEPEQPHKN
BZL35_00115	44	PF02799	NMT_C: Myristoyl-CoA:protein N-myristoyltransferase, C-terminal domain; InterPro: Myristoyl-CoA:protein N-myristoyltransferase (2.3.1.97 from EC) (Nmt) is the enzyme responsible for transferring a myristate group on the N-terminal glycine of a number of cellular eukaryotics and viral proteins. Nmt is a monomeric protein of about 50 to 60kDa whose sequence appears to be well conserved. The N and C…	77.89	0.28	1.8e-05	30.37	71	MLRFVEGDGSGILNYYLLTSYEVHLNSKHSEAEDSFRKGDFIFT
BZL35_00118	111	PF12669	P12: Virus attachment protein p12 family	98.77	1.8e-09	1.2e-13	63	20	MKVSLWLQYITIVLIAFISILYLFQKILPTLAGKVQTAISLWLDRPDYARWIRVLGRACRPVDVPKVAKDCSSGCGTCTGCGMASSTDFIAQPRVVTFHRSVAKRGRTAGD
BZL35_00121	44	PF13581	HATPase_c_2: Histidine kinase-like ATPase domain; InterPro: This domain is found in several ATP-binding proteins, including: histidine kinase, DNA gyrase B, topoisomerases [], heat shock protein HSP90, phytochrome-like ATPases and DNA mismatch repair proteins. The fold of this domain consists of two layers, alpha/beta, which contains an 8-stranded mixed beta-sheet.	61.04	0.93	6e-05	22.24	27	MGLVTCFLWIEYAYWVGAEGNCIVLVKGDSTDGAGCVLLYFFVI
BZL35_00137	94								MDGSPSHGVSGQSGQIGNEAAIAVSVSAEGRARPLLRVGRRIISFFRQPYQCIPQFLCATYSLYVSEILFGLIVATYISVKSGNECVLSPQMYI
BZL35_00141	36								MGFDAEDTACVFSDIYRHFLVDFQFLHSIALKYRSL
BZL35_00149	45								MRLCGHISMMQRGLIDAVLCVDFFFTAVIRISNEALLINFELPFR
BZL35_00183	69								MNNDGYSRNFHFLYTFQLLILFLDRVSWDMLVCFDKLIPFDYESLKAQCSILEYKIKRFFTWKAYVDID
BZL35_00187	49								MIFEEYAGSIDIPGINSSDIVYQFKKLKEEIMSACGVFESAMSSRTPIR
BZL35_00223	62								MLPVLISLSLRLNYGSIFILLIMLSDLLLYAFNFLIEYQTIDANTFGFRNKTTAAPGFFTGA
BZL35_00263	80								MPEVFLCVIKYSRQKTRLVKCAFIHYLFYLVFIFDEKISETLNLQEKFNELANYFLSKDVEHGTHAYFIKYWNSKRLSFN
BZL35_00266	65								MDAMQIPISKKHASTEEKPLGMKIQDLLGLATSKVLEMCNIMRPIRHRVTYNFLLLPSFYSNLKL
BZL35_00321	84								MHFQRNHYKKYQLLTDNDLKFFDIRTRISYGGKQAYFIGEKPIAPLGENKKGTFPLGRNLFSKFGWIIKQKNLITTQLPWPACS
BZL35_00328	32								MPALYVKQLYYLSPMSEFNIYRGYNLKTTLFL
BZL35_00329	67								MNHNLLVNFRSKKQKNFHRNISALLRFSEYLTEFLVQDIVGFVGFLTFPFLSTLNFGIMPNVHQECE
BZL35_00378	55								MDIFYRSLFKVIEYLKIQPYGNNILFFLNIVDESSNPVLVRSAHILYRILTGFSS
BZL35_00394	36								MHPGGLLFSCAEQRINEHLSVLGTTEGQEITGCEFK
BZL35_00466	80								MQYITQGINEHKHCERDDGCLMLYDIEGRYRTRPMLETTGDSQVLVAGDAFVSSPTNCLYVCSVIEKISVVVLLLLRDFL
BZL35_00485	56								MTTTKLIDHLLKNNSASPPHTTLIYTKQALIPTKVFAINITTENPHTFEIVHRPYF
BZL35_00491	55								MAIQDYPKSRKLLGKKLYWVFPDASSTSRSFYIAFYLLGMQLSNTKGSISWKNKS
BZL35_00494	65								MYLLVKNVFQGAAYWNSRRGLLGAVLVMKKCWVIKINLQYAVLRYSFFGTRPSLKNKCIVWDEAR
BZL35_00505	68								MRAKKFDGLLNFKQNTACLEISFALPPPIKIFRCQQSLVVYNNNLIYPKAHITHRVKLNSSISAVSAD
BZL35_00538	52								MAMKLALFMFDNFLPYTAGHRTRHIAVFIRLKRDQEIGHLSPAAQEKIFYIN
BZL35_00562	47								MTVNAGFESASQNPAYRLALRILILIFVLILSWLPIGQIFIYPQYEA
BZL35_00574	64								MHLPLYSTLTTLSFLSASLYFHIGFIATIFFDREIVARFLSKAACIRKYALKSIEAMYALRRNP
BZL35_00580	60								MRFPNKLVAAGGSILCRFEILQRVEMPEQLGGKNEAARRFLLNVTDIVIYLKTDYKNTPV
BZL35_00600	67								MTIIESYVSVNILCIFCFLQMLMICMVTCFLWIEYAYWVGAEGNCIVLVKGDSTDGAGCVLLYFFVI
BZL35_00628	56								MAIIDPKKIVTKKFIIPEKSVTSDVIDKVQSVSDCSAKTTVLSQPIAWPFPTGKRP
BZL35_00631	77	PF03370	CBM_21: Carbohydrate/starch-binding module (family 21); InterPro: The carbohydrate binding type-21 or CBM21 domain is a 90-130 amino acid carbohydrate binding domain. The domain is named after proteins classified in carbohydrate-binding module (CBM) family 21 and is sometimes called starch-binding domain (SBD). The CBM21 domain occurs in several eukaryotic proteins implicated in glycogen metaboli…	68.5	0.74	4.7e-05	26.9	38	MLHGENNEGMALSITLKLGVLPPQTSSNSTELHLFMIERYAHISMFFGFKIDISAQYLPINRQAATPLHRLSLCICY
BZL35_00652	88								MDREIIYHMAFCVGFTIALEMTSNIIIIEENPSPSWREMTARNCASSQITSHNMILAITTLPSGRLAQPVPPHWRFLCARSVRLNEYK
BZL35_00653	39								MTFFINDFISVNSLSIKAKKKQKLIKIFLFLSGWAVTNH
BZL35_00662	38								MAPELALVIHSDGKICTIAKAGAHIISITNMNVVDLLC
BZL35_00681	31								MTGLPVFLRLSIQSYLHVSVKLILYLEETII
BZL35_00683	66	PF08406	CbbQ_C: CbbQ/NirQ/NorQ C-terminal ; InterPro: This domain is found at the C terminus of proteins of the CbbQ/NirQ/NorQ family of proteins which play a role in the post-translational activation of Rubisco	68.73	0.75	4.8e-05	25.81	46	MSGDQKVIYLANAVRKYFSECPRLLIAYARPGIIHQWVVSLSVELGKEFSSFYSDNLISSLFEMCP
BZL35_00700	53	PF04019	DUF359: Protein of unknown function (DUF359); InterPro: This is family of archaebacterial proteins, which are about 170 amino acids in length. They have no known function. The most conserved portion of the protein contains the sequence GEEDL that may be important for its function	91.9	0.028	1.8e-06	33.2	36	MFFALRECILNFLLKKIPSVFVEEGTTRLMSFNFYDLPIDSCVVYGQSNIFFF
BZL35_00726	45								MFLLACLFSLNISRETIHGLYTSMCMWFAIILALHIFENLLILVE
BZL35_00728	36								MMIFAGGPIAAKIAFRLNFFLTLNVWKGYGGFLTSF
BZL35_00743	85								MTHEQIICFFMNGDFRRTHKIYLNMPSVQEFGFICDVATQWDKKLNFKEKIGCGLKPQPIKRSVYSAVAASSEADCGRNASSSAI
BZL35_00770	63								MFYTSLFVKGIASGFENLTVHNFIKFVCRCQVLMGSLYQIQIFIQPNLLNTLIFFSRSTIPSP
BZL35_00779	49								MIYPRKIKFLEDKLELLDMSLMIEPDGLLQKILSTRLQEIADYSYHTFL
BZL35_00803	56								MHCALHFIRFIVVDHLKDLARIVVLTCIFYITILEGHLQIPRPKMAASLLLFLQFQ
BZL35_00830	67								MAVPIKKFPILTKVSRRDMRRLNWFMNFSVLCDRKSCFCPLRDSVFAKKSSGIWKLRRNAVSKLAAK
BZL35_00835	45								MLVMKQDQSRRLFINRFRDFSWRLSKLFLLSVLQVWQFTVVTCGD
BZL35_00945	80								MAEHLQEFYIKEISHPLFNRGIIDIDLGIANRIWHFKRKHHCTLRNSIYKNYRMSTAISNKIDPKIKNLRQEEEAKSAEE
*only best hits with E-value < 1 are shown; hits to the protein families with unknkown functions are not shown

## Sheet: Suppl. table 4
Fatty acid biosynthesis enzymes. Presence/absence is color-coded in green and red, respectively.
Enzyme\Species		Bcep	Cbas	Pnov	Pfae	Papi	Pnor	Poxa	Ppno	Ppul	Pspu	Pthi	Pver	Kcri	Kgal	Kdes	Kbla	Konc	Pnec	Pasy
accC	biotin carboxylase
accB	biotin carboxyl carrier protein
accA	AccA subunit of carboxyl transferase
accD	AccD subunit of carboxyl transferase
fabD	malonyl-CoA:ACP transacylase
fabB	3-ketoacyl-ACP synthase I
fabF	3-ketoacyl-ACP synthase II
fabH	3-ketoacyl-ACP synthase III
fabG	3-ketoacyl-ACP reductase
fabZ	3-hydroxyacyl-ACP dehydrase
fabA	3-hydroxyacyl-ACP dehydrase
fabI	enoyl-ACP reductase
fabV	enoyl-ACP reductase
fabK	enoyl-ACP reductase
acpP	acyl carrier protein

## Sheet: Suppl. table 5
Phospholipid biosynthesis enzymes. Presence/absence is color-coded in green and red, respectively.
Enzyme\Species		Bcep	Cbas	Pnov	Pfae	Papi	Pnor	Poxa	Ppno	Ppul	Pspu	Pthi	Pver	Kcri	Kgal	Kdes	Kbla	Konc	Pnec	Pasy
gpsA	glycerol-3-phosphate dehydrogenase
plsX	acyltransferase
plsY	acyltransferase
plsB	acyltransferase
plsC	1-acyl-sn-glycerol-3-phosphate acyltransferase
cdsA	phosphatidate cytidylyltransferase
pgsA	glycerophosphate phosphatidyltransferase
pgpA	phosphatidylglycerophosphatase A
CRLS	cardiolipin synthase (CMP-forming)
clsA_B	cardiolipin synthase A/B
clsC	cardiolipin synthase C
pssA	phosphatidylserine synthase
psd	phosphatidylserine decarboxylase

## Sheet: Suppl. table 6
Amino acid syntesis capabilities. Presence/absence is color-coded in green and red, respectively.
Organisms/amino acid	Ala	Arg	Asn	Asp	Cys	Gln	Glu	Gly	His	Ile	Leu	Lys	Met	Phe	Pro	Ser	Thr	Trp	Tyr	Val
Pandoraeaspp.
Ca.P. novymonadis
Polynucleobacter necessarius
Ca. Kinetoplastibacterium spp.
Leishmaniinae
